# Supplementary material for: Aims, design and preliminary findings of the Hellenic National Nutrition and Health Survey (HNNHS)
Source: BMC Med Res Methodol. 2019 Feb 20;19:37. doi: 10.1186/s12874-018-0655-y (PMC6383253; doi:10.1186/s12874-018-0655-y)
Supplement: Supplementary file 2 — 3 worksheets (All, Males, Females) for age adjusted chronic disease calculations, standardized by Hellenic population distribution (2011 Census). (XLSX 35 kb) [file 12874_2018_655_MOESM2_ESM.xlsx]

## Sheet: All
Age group (all)	Standard population (2011 Census)	Total PAMEDY Sample N	Total PAMEDY Sample %	High cholesterol or TG's (N)	High cholesterol or TG's (%)	High cholesterol or TG's (estimated n of cases)	Hypertension (N)	Hypertension (%)	Hypertension (estimated n of cases)	CHD (N)	CHD (%)	CHD (estimated n of cases)	Myocardial Infarction (N)	Myocardial Infarction (%)	Myocardial Infarction (estimated n of cases)	Heart Failure (N)	Heart Failure (%)	Heart Failure (estimated n of cases)	Arrhythmia (N)	Arrhythmia (%)	Arrhythmia (estimated n of cases)	Stroke (N)	Stroke (%)	Stroke (estimated n of cases)	Cancer (N)	Cancer (%)	Cancer (estimated n of cases)	Diabetes Type I & II2 (N)	Diabetes Type I & II2 (%)	Diabetes Type I & II2 (estimated n of cases)	Thyroid any type of condition 3 (N)	Thyroid any type of condition 3 (%)	Thyroid any type of condition 3 (estimated n of cases)	Asthma (N)	Asthma (%)	Asthma (estimated n of cases)	Chronic Obstructive Pulmonary Disease copd (N)	Chronic Obstructive Pulmonary Disease copd (%)	Chronic Obstructive Pulmonary Disease copd (estimated n of cases)	Chronic kidney disease (N)	Chronic kidney disease (%)	Chronic kidney disease (estimated n of cases)	Osteoporosis4 (N)	Osteoporosis4 (%)	Osteoporosis4 (estimated n of cases)	Depression (N)	Depression (%)	Depression (estimated n of cases)	Chronic Stress (N)
0-9	1049839	443	9.69153	7	0.0158014	16588.9	0	0	0	0	0	0	0	0	0	0	0	0	0	0	0	0	0	0	0	0	0	0	0	0	5	0.0112867	11849.2	6	0.013544	14219	0	0	0	0	0	0	0	0	0	0	0	0	1
10-19	1072705	426	9.31962	8	0.0187793	20144.7	1	0.00234742	2518.09	0	0	0	0	0	0	0	0	0	7	0.0164319	17626.6	0	0	0	0	0	0	0	0	0	17	0.0399061	42807.5	19	0.0446009	47843.7	0	0	0	0	0	0	0	0	0	1	0.00234742	2518.09	16
20-29	1350868	1071	23.4303	39	0.0364146	49191.3	12	0.0112045	15135.8	0	0	0	0	0	0	1	0.000933707	1261.31	39	0.0364146	49191.3	3	0.00280112	3783.94	2	0.00186741	2522.63	2	0.00186741	2522.63	120	0.112045	151358	51	0.047619	64327	5	0.00466853	6306.57	2	0.00186741	2522.63	2	0.00186741	2522.63	19	0.0177404	23965	112
30-39	1635304	766	16.7578	71	0.0926893	151575	20	0.0261097	42697.2	1	0.00130548	2134.86	0	0	0	2	0.00261097	4269.72	30	0.0391645	64045.8	0	0	0	2	0.00261097	4269.72	5	0.00652742	10674.3	74	0.0966057	157980	37	0.0483029	78989.9	8	0.0104439	17078.9	2	0.00261097	4269.72	1	0.00130548	2134.86	29	0.037859	61911	87
40-49	1581095	489	10.6979	94	0.192229	303932	34	0.0695297	109933	2	0.00408998	6466.65	0	0	0	1	0.00204499	3233.32	28	0.0572597	90533	2	0.00408998	6466.65	6	0.0122699	19399.9	11	0.0224949	35566.6	98	0.200409	316866	18	0.0368098	58199.8	7	0.0143149	22633.3	1	0.00204499	3233.32	8	0.0163599	25866.6	22	0.0449898	71133.1	62
50-59	1391854	526	11.5073	179	0.340304	473654	99	0.188213	261965	9	0.0171103	23815	12	0.0228137	31753.3	4	0.00760456	10584.4	43	0.081749	113783	4	0.00760456	10584.4	17	0.0323194	44983.9	27	0.0513308	71445	126	0.239544	333410	22	0.0418251	58214.4	14	0.026616	37045.5	2	0.00380228	5292.22	50	0.095057	132306	38	0.0722433	100552	77
60-69	1134045	419	9.16648	175	0.417661	473646	169	0.403341	457407	18	0.0429594	48717.9	17	0.0405728	46011.4	11	0.026253	29772.1	55	0.131265	148860	4	0.00954654	10826.2	11	0.026253	29772.1	35	0.0835322	94729.3	97	0.231504	262535	15	0.0357995	40598.3	12	0.0286396	32478.6	8	0.0190931	21652.4	52	0.124105	140741	32	0.0763723	86609.6	77
70-79	1017242	263	5.75366	130	0.494297	502819	166	0.631179	642061	25	0.095057	96696	11	0.0418251	42546.2	10	0.0380228	38678.4	46	0.174905	177921	13	0.0494297	50281.9	9	0.0342205	34810.6	51	0.193916	197260	66	0.250951	255277	7	0.026616	27074.9	8	0.0304183	30942.7	1	0.00380228	3867.84	42	0.159696	162449	23	0.0874525	88960.3	38
80+	583334	168	3.67534	53	0.315476	184028	98	0.583333	340278	14	0.0833333	48611.2	7	0.0416667	24305.6	12	0.0714286	41666.7	43	0.255952	149306	15	0.0892857	52083.4	5	0.0297619	17361.1	31	0.184524	107639	17	0.10119	59027.8	9	0.0535714	31250	9	0.0535714	31250	11	0.0654762	38194.5	34	0.202381	118056	15	0.0892857	52083.4	25
Total	10816286	4571		756		2.17558e+06	599		1.872e+06	69		226442	47		144617	41		129466	291		811266	41		134027	52		153120	162		519837	620		1.59111e+06	184		420717	63		177736	27		79032.6	189		584075	179		487733	495
				Age adjusted rate		0.201139	Age adjusted rate		0.173072	Age adjusted rate		0.0209352	Age adjusted rate		0.0133703	Age adjusted rate		0.0119695	Age adjusted rate		0.0750041	Age adjusted rate		0.0123912	Age adjusted rate		0.0141564	Age adjusted rate		0.0480605	Age adjusted rate		0.147103	Age adjusted rate		0.0388966	Age adjusted rate		0.0164322	Age adjusted rate		0.00730682	Age adjusted rate		0.0539996	Age adjusted rate		0.0450924	Age adjusted rate
				Crude rate of pamedy population		0.165391	Crude rate of pamedy population		0.131044	Crude rate of pamedy population		0.0150952	Crude rate of pamedy population		0.0102822	Crude rate of pamedy population		0.00896959	Crude rate of pamedy population		0.0636622	Crude rate of pamedy population		0.00896959	Crude rate of pamedy population		0.0113761	Crude rate of pamedy population		0.0354408	Crude rate of pamedy population		0.135638	Crude rate of pamedy population		0.0402538	Crude rate of pamedy population		0.0137825	Crude rate of pamedy population		0.0059068	Crude rate of pamedy population		0.0413476	Crude rate of pamedy population		0.0391599	Crude rate of pamedy population
[truncated: 2 more columns]

## Sheet: Male
Age group (males)	Standard population (2011 Census)	Total PAMEDY Sample N	Total PAMEDY Sample %	High cholesterol or TG's (N)	High cholesterol or TG's (%)	High cholesterol or TG's (estimated n of cases)	Hypertension (N)	Hypertension (%)	Hypertension (estimated n of cases)	CHD (N)	CHD (%)	CHD (estimated n of cases)	Myocardial Infarction (N)	Myocardial Infarction (%)	Myocardial Infarction (estimated n of cases)	Heart Failure (N)	Heart Failure (%)	Heart Failure (estimated n of cases)	Arrhythmia (N)	Arrhythmia (%)	Arrhythmia (estimated n of cases)	Stroke (N)	Stroke (%)	Stroke (estimated n of cases)	Cancer (N)	Cancer (%)	Cancer (estimated n of cases)	Diabetes Type I & II2 (N)	Diabetes Type I & II2 (%)	Diabetes Type I & II2 (estimated n of cases)	Thyroid any type of condition 3 (N)	Thyroid any type of condition 3 (%)	Thyroid any type of condition 3 (estimated n of cases)	Asthma (N)	Asthma (%)	Asthma (estimated n of cases)	Chronic Obstructive Pulmonary Disease copd (N)	Chronic Obstructive Pulmonary Disease copd (%)	Chronic Obstructive Pulmonary Disease copd (estimated n of cases)	Chronic kidney disease (N)	Chronic kidney disease (%)	Chronic kidney disease (estimated n of cases)	Osteoporosis4 (N)	Osteoporosis4 (%)	Osteoporosis4 (estimated n of cases)	Depression (N)	Depression (%)	Depression (estimated n of cases)	Chronic Stress (N)
0-9	537220	226	11.6315	2	0.00884956	4754.16	0	0	0	0	0	0	0	0	0	0	0	0	0	0	0	0	0	0	0	0	0	0	0	0	2	0.00884956	4754.16	3	0.0132743	7131.24	0	0	0	0	0	0	0	0	0	0	0	0	1
10-19	552173	200	10.2934	6	0.03	16565.2	0	0	0	0	0	0	0	0	0	0	0	0	0	0	0	0	0	0	0	0	0	0	0	0	5	0.025	13804.3	12	0.06	33130.4	0	0	0	0	0	0	0	0	0	0	0	0	4
20-29	696744	435	22.3881	20	0.045977	32034.2	9	0.0206897	14415.4	0	0	0	0	0	0	0	0	0	13	0.0298851	20822.2	1	0.00229885	1601.71	1	0.00229885	1601.71	0	0	0	24	0.0551724	38441	23	0.0528736	36839.3	3	0.00689655	4805.13	2	0.0045977	3203.42	0	0	0	6	0.0137931	9610.26	25
30-39	827542	362	18.631	42	0.116022	96013.2	12	0.0331492	27432.3	0	0	0	0	0	0	0	0	0	8	0.0220994	18288.2	0	0	0	2	0.00552486	4572.06	3	0.00828729	6858.08	11	0.0303867	25146.3	17	0.0469613	38862.5	2	0.00552486	4572.06	1	0.00276243	2286.03	1	0.00276243	2286.03	9	0.0248619	20574.2	31
40-49	781112	199	10.2419	43	0.21608	168783	13	0.0653266	51027.4	2	0.0100503	7850.37	0	0	0	0	0	0	8	0.040201	31401.5	0	0	0	1	0.00502513	3925.19	7	0.0351759	27476.3	9	0.0452261	35326.7	6	0.0301508	23551.1	2	0.0100503	7850.37	1	0.00502513	3925.19	3	0.0150754	11775.6	6	0.0301508	23551.1	22
50-59	677018	175	9.00669	55	0.314286	212777	38	0.217143	147010	8	0.0457143	30949.4	9	0.0514286	34818.1	0	0	0	7	0.04	27080.7	2	0.0114286	7737.35	0	0	0	12	0.0685714	46424.1	11	0.0628571	42555.4	2	0.0114286	7737.35	5	0.0285714	19343.4	0	0	0	1	0.00571429	3868.67	4	0.0228571	15474.7	13
60-69	543421	173	8.90376	59	0.34104	185329	70	0.404624	219881	16	0.0924855	50258.6	15	0.0867052	47117.4	5	0.0289017	15705.8	21	0.121387	65964.4	1	0.00578035	3141.16	3	0.017341	9423.49	17	0.0982659	53399.8	17	0.0982659	53399.8	2	0.0115607	6282.32	5	0.0289017	15705.8	4	0.0231214	12564.6	1	0.00578035	3141.16	6	0.0346821	18847	18
70-79	456247	112	5.76428	48	0.428571	195534	60	0.535714	244418	18	0.160714	73325.4	7	0.0625	28515.4	5	0.0446429	20368.2	19	0.169643	77399	7	0.0625	28515.4	3	0.0267857	12220.9	20	0.178571	81472.7	10	0.0892857	40736.3	2	0.0178571	8147.27	4	0.0357143	16294.5	1	0.00892857	4073.63	3	0.0267857	12220.9	7	0.0625	28515.4	7
80+	231746	61	3.13948	22	0.360656	83580.5	34	0.557377	129170	9	0.147541	34192	5	0.0819672	18995.6	5	0.0819672	18995.6	12	0.196721	45589.4	7	0.114754	26593.8	4	0.0655738	15196.5	14	0.229508	53187.6	2	0.0327869	7598.23	2	0.0327869	7598.23	4	0.0655738	15196.5	4	0.0655738	15196.5	4	0.0655738	15196.5	4	0.0655738	15196.5	7
Total	5303223	1943		297		995370	236		833354	53		196576	36		129447	15		55069.6	88		286545	18		67589.5	14		46939.8	73		268819	91		261762	69		169280	25		83767.7	13		41249.4	13		48488.8	42		131769	128
				Age adjusted rate		0.187692	Age adjusted rate		0.157141	Age adjusted rate		0.0370672	Age adjusted rate		0.024409	Age adjusted rate		0.0103842	Age adjusted rate		0.0540323	Age adjusted rate		0.012745	Age adjusted rate		0.00885118	Age adjusted rate		0.0506896	Age adjusted rate		0.0493591	Age adjusted rate		0.0319202	Age adjusted rate		0.0157956	Age adjusted rate		0.00777817	Age adjusted rate		0.00914327	Age adjusted rate		0.024847	Age adjusted rate
				Crude rate of pamedy population		0.152856	Crude rate of pamedy population		0.121462	Crude rate of pamedy population		0.0272774	Crude rate of pamedy population		0.018528	Crude rate of pamedy population		0.00772002	Crude rate of pamedy population		0.0452908	Crude rate of pamedy population		0.00926402	Crude rate of pamedy population		0.00720535	Crude rate of pamedy population		0.0375708	Crude rate of pamedy population		0.0468348	Crude rate of pamedy population		0.0355121	Crude rate of pamedy population		0.0128667	Crude rate of pamedy population		0.00669068	Crude rate of pamedy population		0.00669068	Crude rate of pamedy population		0.0216161	Crude rate of pamedy population
[truncated: 2 more columns]

## Sheet: Female
Age group (females)	Standard population (2011 Census)	Total PAMEDY Sample N	Total PAMEDY Sample %	High cholesterol or TG's (N)	High cholesterol or TG's (%)	High cholesterol or TG's (estimated n of cases)	Hypertension (N)	Hypertension (%)	Hypertension (estimated n of cases)	CHD (N)	CHD (%)	CHD (estimated n of cases)	Myocardial Infarction (N)	Myocardial Infarction (%)	Myocardial Infarction (estimated n of cases)	Heart Failure (N)	Heart Failure (%)	Heart Failure (estimated n of cases)	Arrhythmia (N)	Arrhythmia (%)	Arrhythmia (estimated n of cases)	Stroke (N)	Stroke (%)	Stroke (estimated n of cases)	Cancer (N)	Cancer (%)	Cancer (estimated n of cases)	Diabetes Type I & II2 (N)	Diabetes Type I & II2 (%)	Diabetes Type I & II2 (estimated n of cases)	Thyroid any type of condition 3 (N)	Thyroid any type of condition 3 (%)	Thyroid any type of condition 3 (estimated n of cases)	Asthma (N)	Asthma (%)	Asthma (estimated n of cases)	Chronic Obstructive Pulmonary Disease copd (N)	Chronic Obstructive Pulmonary Disease copd (%)	Chronic Obstructive Pulmonary Disease copd (estimated n of cases)	Chronic kidney disease (N)	Chronic kidney disease (%)	Chronic kidney disease (estimated n of cases)	Osteoporosis4 (N)	Osteoporosis4 (%)	Osteoporosis4 (estimated n of cases)	Depression (N)	Depression (%)	Depression (estimated n of cases)	Chronic Stress (N)
0-9	512619	217	9.53008	5	0.0230415	11811.5	0	0	0	0	0	0	0	0	0	0	0	0	0	0	0	0	0	0	0	0	0	0	0	0	3	0.0138249	7086.9	3	0.0138249	7086.9	0	0	0	0	0	0	0	0	0	0	0	0	0
10-19	520532	226	9.92534	6	0.0265487	13819.4	1	0.00442478	2303.24	0	0	0	0	0	0	0	0	0	7	0.0309735	16122.7	0	0	0	0	0	0	0	0	0	12	0.0530973	27638.9	7	0.0309735	16122.7	0	0	0	0	0	0	0	0	0	1	0.00442478	2303.24	12
20-29	654124	285	12.5165	7	0.0245614	16066.2	0	0	0	0	0	0	0	0	0	1	0.00350877	2295.17	15	0.0526316	34427.6	0	0	0	1	0.00350877	2295.17	2	0.00701754	4590.34	49	0.17193	112463	10	0.0350877	22951.7	1	0.00350877	2295.17	0	0	0	0	0	0	5	0.0175439	11475.9	46
30-39	807762	404	17.7426	29	0.0717822	57982.9	8	0.019802	15995.3	1	0.00247525	1999.41	0	0	0	2	0.0049505	3998.82	22	0.0544554	43987	0	0	0	0	0	0	2	0.0049505	3998.82	63	0.155941	125963	20	0.049505	39988.2	6	0.0148515	11996.5	1	0.00247525	1999.41	0	0	0	20	0.049505	39988.2	56
40-49	799983	290	12.7361	51	0.175862	140687	21	0.0724138	57929.8	0	0	0	0	0	0	1	0.00344828	2758.56	20	0.0689655	55171.2	2	0.00689655	5517.12	5	0.0172414	13792.8	4	0.0137931	11034.2	89	0.306897	245512	12	0.0413793	33102.7	5	0.0172414	13792.8	0	0	0	5	0.0172414	13792.8	16	0.0551724	44137	40
50-59	714836	351	15.415	124	0.353276	252535	61	0.173789	124231	1	0.002849	2036.57	3	0.00854701	6109.71	4	0.011396	8146.28	36	0.102564	73316.5	2	0.00569801	4073.14	17	0.048433	34621.7	15	0.042735	30548.5	115	0.327635	234206	20	0.0569801	40731.4	9	0.025641	18329.1	2	0.00569801	4073.14	49	0.139601	99791.9	34	0.0968661	69243.4	64
60-69	590624	246	10.8037	116	0.471545	278506	99	0.402439	237690	2	0.00813008	4801.82	2	0.00813008	4801.82	6	0.0243902	14405.5	34	0.138211	81631	3	0.0121951	7202.73	8	0.0325203	19207.3	18	0.0731707	43216.4	80	0.325203	192073	13	0.0528455	31211.8	7	0.0284553	16806.4	4	0.0162602	9603.64	51	0.207317	122446	26	0.105691	62423.7	59
70-79	560995	151	6.63153	82	0.543046	304646	106	0.701987	393811	7	0.0463576	26006.4	4	0.0264901	14860.8	5	0.0331126	18576	27	0.178808	100310	6	0.0397351	22291.2	6	0.0397351	22291.2	31	0.205298	115171	56	0.370861	208051	5	0.0331126	18576	4	0.0264901	14860.8	0	0	0	39	0.258278	144893	16	0.10596	59443.2	31
80+	351588	107	4.69917	31	0.28972	101862	64	0.598131	210296	5	0.046729	16429.3	2	0.0186916	6571.74	7	0.0654206	23001.1	31	0.28972	101862	8	0.0747664	26287	1	0.00934579	3285.87	17	0.158879	55859.8	21	0.196262	69003.3	7	0.0654206	23001.1	5	0.046729	16429.3	7	0.0654206	23001.1	30	0.280374	98576.1	11	0.102804	36144.6	18
Total	5513063	2277		451		1.17792e+06	360		1.04226e+06	16		51273.5	11		32344.1	26		73181.4	192		506828	21		65371.1	38		95494	89		264419	488		1.222e+06	97		232773	37		94510.1	14		38677.3	174		479500	129		325159	326
				Age adjusted rate		0.213659	Age adjusted rate		0.189052	Age adjusted rate		0.00930037	Age adjusted rate		0.0058668	Age adjusted rate		0.0132742	Age adjusted rate		0.0919323	Age adjusted rate		0.0118575	Age adjusted rate		0.0173214	Age adjusted rate		0.0479623	Age adjusted rate		0.221655	Age adjusted rate		0.042222	Age adjusted rate		0.0171429	Age adjusted rate		0.00701557	Age adjusted rate		0.0869752	Age adjusted rate		0.0589798	Age adjusted rate
				Crude rate of pamedy population		0.198068	Crude rate of pamedy population		0.158103	Crude rate of pamedy population		0.00702679	Crude rate of pamedy population		0.00483092	Crude rate of pamedy population		0.0114185	Crude rate of pamedy population		0.0843215	Crude rate of pamedy population		0.00922266	Crude rate of pamedy population		0.0166886	Crude rate of pamedy population		0.0390865	Crude rate of pamedy population		0.214317	Crude rate of pamedy population		0.0425999	Crude rate of pamedy population		0.0162495	Crude rate of pamedy population		0.00614844	Crude rate of pamedy population		0.0764163	Crude rate of pamedy population		0.0566535	Crude rate of pamedy population
[truncated: 2 more columns]
